# Supplementary material for: Global Situation of Bioremediation of Leachate-Contaminated Soils by Treatment with Microorganisms: A Systematic Review
Source: Microorganisms. 2023 Mar 28;11(4):857. doi: 10.3390/microorganisms11040857 (PMC10145224; doi:10.3390/microorganisms11040857)
Supplement: Supplementary file 1 [file microorganisms-11-00857-s001.zip]

Archive with 1 entries (1 files):
- microorganisms-2231004-supplementary.pdf
